# Supplementary material for: Unraveling the Phase Stability and Physical Property of Modulated Martensite in Ni2Mn1.5In0.5 Alloys by First-Principles Calculations
Source: Materials (Basel). 2022 Jun 6;15(11):4032. doi: 10.3390/ma15114032 (PMC9182368; doi:10.3390/ma15114032)
Supplement: Supplementary file 1 [file materials-15-04032-s001.zip]

Archive with 1 entries (1 files):
- materials-1717993-supplementary.pdf
